# Supplementary material for: Synthesis, Characterization, and Reactivity Studies of New Cyclam-Based Y(III) Complexes
Source: Molecules. 2023 Dec 7;28(24):7998. doi: 10.3390/molecules28247998 (PMC10745738; doi:10.3390/molecules28247998)
Supplement: Supplementary file 1 [file molecules-28-07998-s001.zip]

Archive with 1 entries (1 files):
- molecules-2763537-supplementary.pdf
